# Supplementary material for: Human Mast Cells Upregulate Cathepsin B, a Novel Marker of Itch in Psoriasis
Source: Cells. 2023 Aug 30;12(17):2177. doi: 10.3390/cells12172177 (PMC10486964; doi:10.3390/cells12172177)
Supplement: Supplementary file 1 [file cells-12-02177-s001.zip]

Archive with 1 entries (1 files):
- cells-2480642-supplementary.pdf
